# Supplementary material for: CRP/Albumin Ratio and Glasgow Prognostic Score Provide Prognostic Information in Myelofibrosis Independently of MIPSS70—A Retrospective Study
Source: Cancers (Basel). 2023 Feb 25;15(5):1479. doi: 10.3390/cancers15051479 (PMC10000567; doi:10.3390/cancers15051479)
Supplement: Supplementary file 1 [file cancers-15-01479-s001.zip]

Archive with 1 entries (1 files):
- cancers-2186299-supplementary.pdf
